# Supplementary material for: Genetic consistency between gait analysis by accelerometry and evaluation scores at breeding shows for the selection of jumping competition horses
Source: PLoS One. 2020 Dec 16;15(12):e0244064. doi: 10.1371/journal.pone.0244064 (PMC7743953; doi:10.1371/journal.pone.0244064)
Supplement: S1 Table — (XLSX) [file pone.0244064.s001.xlsx]

## Sheet: PCA
	TROT	Eigenvectors
	Variable	Prin1	Prin2	Prin3	Prin4	Prin5	Prin6	Prin7	Prin8
	velocity	0.047638	0.050552	0.056145	0.036748	0.967007	-0.235155	0.013363	0.009691
	stride frequency	-0.449436	0.292942	0.392564	0.40038	-0.09325	-0.218749	0.577254	0.08952
	regularity	-0.00037	-0.061805	-0.058358	0.095803	0.213613	0.884865	0.386076	-0.076969
	symetry	-0.00076	-0.016458	-0.017211	0.019073	0.021614	0.119167	-0.098224	0.987296
	dorsoventral displacement	0.675242	-0.36851	-0.048553	0.082121	-0.085308	-0.256531	0.565242	0.08101
	dorsoventral activity	0.336415	-0.057659	0.449811	0.685996	-0.025066	0.140071	-0.431343	-0.065384
	longitudinal activity	0.37968	0.827027	-0.382854	0.149468	-0.042422	0.014191	0.030086	0.006726
	lateral activity	0.287148	0.290585	0.698409	-0.573698	-0.019984	0.118467	0.037896	0.018232
	CANTER	Eigenvectors
	Variable	Prin1	Prin2	Prin3	Prin4	Prin5	Prin6	Prin7
	velocity	-0.0185	0.042805	0.089666	0.906402	0.409566	0.021537	-0.003572
	stride frequency	-0.527537	0.090375	0.552508	0.030581	-0.251953	0.582485	0.067587
	regularity	0.025637	-0.051253	-0.006965	-0.376344	0.817954	0.421775	-0.089936
	dorsoventral displacement	0.005007	-0.011119	-0.005528	-0.045195	0.113985	-0.05181	0.99101
	dorsoventral activity	0.776622	-0.121518	0.057221	0.117312	-0.252563	0.545808	0.057966
	longitudinal activity	0.312397	0.015864	0.824378	-0.134093	0.150674	-0.424349	-0.042433
	lateral activity	0.14123	0.986018	-0.061169	-0.045608	0.015565	0.04111	0.008287
	WALK	Eigenvectors
	Variable	Prin1	Prin2	Prin3	Prin4	Prin5	Prin6	Prin7	Prin8
	velocity	0.004361	-0.004537	0.076947	-0.06397	0.994921	0.008317	0.002674	-0.002023
	stride frequency	-0.001814	0.613021	0.054407	-0.631733	-0.041202	-0.166033	0.378931	0.222041
	regularity	0.446296	-0.205213	-0.19447	0.330455	0.03287	-0.129328	0.745519	0.195148
	symetrry	0.290046	-0.189926	0.931255	-0.063655	-0.078145	-0.021319	0.040123	0.018518
	dorsoventral displacement	0.598556	-0.095664	-0.209447	-0.256287	-0.00376	0.305964	-0.406896	0.513649
	dorsoventral activity	0.558281	0.216215	-0.119261	-0.115071	-0.00156	0.053456	-0.041086	-0.780744
	longitudinal activity	-0.013317	0.556057	0.159978	0.46376	0.014489	0.658587	0.08668	0.09218
	lateral activity	0.215745	0.425324	0.048788	0.435399	0.031967	-0.651901	-0.352462	0.174284
