# Supplementary material for: Genetic consistency between gait analysis by accelerometry and evaluation scores at breeding shows for the selection of jumping competition horses
Source: PLoS One. 2020 Dec 16;15(12):e0244064. doi: 10.1371/journal.pone.0244064 (PMC7743953; doi:10.1371/journal.pone.0244064)
Supplement: S2 Table — (XLSX) [file pone.0244064.s002.xlsx]

## Sheet: velocity and height
Estimates of fixed effects of Type of gait, Velocity and Height at withers regression coefficients on the accelerometric variables (the variables and height at withers were standardized to a phenotypic standard deviation of 1)
TROT
	Variable
Effect	Velocity	Stride frequency	Regularity	Symmetry	Dorsoventral displacement	Dorsoventral activity	Longitudinal activity	Lateral activity		Standard Error
Working	0	0	0	0	0	0	0	0		0	0	0	0	0	0	0	0
Medium	1.34901	1.07814	-0.81096	-0.24283	-0.19465	1.1757	0.65492	0.9291		0.02067	0.0185	0.02915	0.035541	0.02222	0.01589	0.01599	0.01893
Velocity nested within Working		0.17848	-0.00811	-0.0437	-0.01239	0.20237	0.12341	0.17113			0.01134	0.01557	0.016745	0.01371	0.00996	0.01058	0.01184
Velocity nested within Medium		0.11384	-0.10732	-0.00025	0.00181	0.18401	0.1119	0.11661			0.01143	0.01566	0.017117	0.01382	0.01004	0.01066	0.01193
Height at withers	0.04057	-0.24571	0.02225	-0.00224	0.24085	0.02432	-0.06512	0.04498		0.01481	0.01858	0.019	0.019791	0.02279	0.01755	0.02367	0.02063
CANTER
	Variable
Effect	Velocity	Stride frequency	Regularity	Dorsoventral displacement	Dorsoventral activity	Longitudinal activity	Lateral activity			Standard Error
Working	0	0	0	0	0	0	0			0	0	0	0	0	0	0
Medium	1.24457	0.64031	-0.57977	0.36368	1.09414	0.98655	0.77019			0.02229	0.02049	0.02963	0.02713	0.01927	0.01859	0.02441
Velocity nested within Working		0.08336	-0.01551	0.06034	0.13482	0.11779	0.09861				0.00934	0.01184	0.01195	0.0087	0.00869	0.01078
Velocity nested within Medium		0.10986	-0.10814	-0.00268	0.11703	0.10921	0.10441				0.00774	0.00962	0.00982	0.00718	0.00721	0.00889
Height at withers	-0.02658	-0.31609	0.02237	0.10841	-0.00415	-0.04138	0.06183			0.01606	0.0198	0.01864	0.023	0.01759	0.01984	0.02069
WALK
	Variable
Effect	Velocity	Stride frequency	Regularity	Symmetry	Dorsoventral displacement	Dorsoventral activity	Longitudinal activity	Lateral activity		P-Value
Velocity		0.48252	0.276684	0.0860505	0.211378	0.663344	0.463761	0.563921		.	<.0001	<.0001	0.0191	<.0001	<.0001	<.0001	<.0001
Height at withers	0.108937	-0.186408	0.054058	0.000155761	0.0704349	0.044201	-0.048694	0.0593077		<.0001	<.0001	0.0289	0.9953	0.0085	0.0684	0.0555	0.0145
