# Supplementary material for: Genetic consistency between gait analysis by accelerometry and evaluation scores at breeding shows for the selection of jumping competition horses
Source: PLoS One. 2020 Dec 16;15(12):e0244064. doi: 10.1371/journal.pone.0244064 (PMC7743953; doi:10.1371/journal.pone.0244064)
Supplement: S3 Table — (XLSX) [file pone.0244064.s003.xlsx]

## Sheet: genetic correlation
Genetic correlation between conformation and gait scored during breeding shows (above the diagonal) and heritabilities (on the diagonal)
	Neck	Forehand (shoulder, forearm)	Withers-Back-Loins	Hindquarters (croup, pelvis, thigh)	Joins	Forelimb	Hindlimb	Impression	Chic	Trot	Canter	Walk
Neck	0.3863	0.8053	0.7194	0.7294	0.6458	0.5781	0.5217	0.8943	0.8497	0.506	0.555	0.37
Forehand (shoulder, forearm)		0.2122	0.7657	0.8286	0.8522	0.6832	0.6264	0.9059	0.7396	0.603	0.686	0.463
Withers-Back-Loins			0.2921	0.8325	0.6946	0.6412	0.5778	0.9009	0.7198	0.45	0.528	0.361
Hindquarters (croup, pelvis, thigh)				0.2695	0.9256	0.7491	0.7671	0.9203	0.7008	0.485	0.583	0.381
Joins					0.2526	0.8142	0.796	0.8483	0.6165	0.576	0.598	0.309
Forelimb						0.1235	0.7212	0.7504	0.5574	0.506	0.604	0.396
Hindlimb							0.1893	0.7148	0.5425	0.433	0.528	0.338
Impression								0.3661	0.8684	0.59	0.674	0.446
Chic									0.4131	0.465	0.57	0.409
Trot										0.28967	0.86967	0.718
Canter											0.21233	0.71033
Walk												0.194
Standard errors
	Neck	Forehand (shoulder, forearm)	Withers-Back-Loins	Hindquarters (croup, pelvis, thigh)	Joins	Forelimb	Hindlimb	Impression	Chic	Trot	Canter	Walk
Neck	0.016	0.02	0.022	0.022	0.034	0.039	0.035	0.01	0.014	0.032	0.033	0.04
Forehand (shoulder, forearm)		0.013	0.024	0.021	0.025	0.04	0.036	0.013	0.024	0.035	0.034	0.045
Withers-Back-Loins			0.015	0.017	0.033	0.039	0.035	0.01	0.022	0.035	0.036	0.042
Hindquarters (croup, pelvis, thigh)				0.014	0.019	0.034	0.026	0.009	0.023	0.035	0.035	0.043
Joins					0.019	0.035	0.031	0.022	0.035	0.047	0.048	0.058
Forelimb						0.011	0.034	0.03	0.039	0.045	0.045	0.054
Hindlimb							0.013	0.025	0.033	0.042	0.042	0.049
Impression								0.015	0.011	0.029	0.029	0.038
Chic									0.017	0.034	0.033	0.04
Trot										0.014	0.015667	0.027667
Canter											0.012	0.029667
Walk												0.013
